# Supplementary material for: Phytochemical Insights and Biological Potential of the Helianthus Genus
Source: Plants (Basel). 2026 Jan 28;15(3):401. doi: 10.3390/plants15030401 (PMC12899590; doi:10.3390/plants15030401)
Supplement: Supplementary file 1 [file plants-15-00401-s001.zip]

Archive with 1 entries (1 files):
- plants-4046701-supplementary.pdf
